# Supplementary material for: Poor Oral Health and Risk of Respiratory Tract Cancer: A Prospective Cohort Study from the UK Biobank
Source: Cancers (Basel). 2025 Sep 16;17(18):3028. doi: 10.3390/cancers17183028 (PMC12468644; doi:10.3390/cancers17183028)
Supplement: Supplementary file 1 [file cancers-17-03028-s001.zip]

Archive with 1 entries (1 files):
- cancers-3842945-supplementary.pdf
